# Supplementary material for: Natural compounds from freshwater mussels disrupt fungal virulence determinants and influence fluconazole susceptibility in the presence of macrophages in Cryptococcus neoformans
Source: Microbiol Spectr. 2024 Feb 8;12(3):e02841-23. doi: 10.1128/spectrum.02841-23 (PMC10913472; doi:10.1128/spectrum.02841-23)
Supplement: Table S4 — Proteins identified in fraction 18. [file spectrum.02841-23-s0002.xlsx]

## Sheet: Sheet1
Table S4: Protein hits obtained from quantitative proteomics on fraction 18 of clarified extracts of D. polymorpha.
Intensity Fraction 18 (log2)	Protein IDs	Protein name	Peptides	Sequence coverage [%]	Mol. weight [kDa]
21.9203	gi|2364427241	actin, cytoplasmic-like [Dreissena polymorpha]	5	19.7	41.866
24.782	gi|2364305758	ATPase inhibitor mai-2, mitochondrial-like isoform X2 [Dreissena polymorpha]	2	25.5	10.281
30.2268	gi|2364357913	sarcoplasmic calcium-binding protein-like isoform X3 [Dreissena polymorpha]	14	67.8	21.07
30.2366	gi|2364436146	calmodulin [Dreissena polymorpha]	8	55.7	16.81
26.7491	gi|2364424815	calmodulin-beta-like [Dreissena polymorpha]	5	39.6	17.358
24.9882	gi|2364426024	calmodulin-like isoform X1 [Dreissena polymorpha]	2	17.2	16.391
25.2525	A0A0A7DSB3	calmodulin-like isoform X2 [Dreissena polymorpha]	5	38.3	9.192
24.9084	gi|2364289002	chitin-binding domain protein cbd-1-like isoform X1 [Dreissena polymorpha]	2	17.1	14.943
26.1329	MER0608720	cystatin A (Gorilla gorilla)	2	39.8	11.02
25.7285	gi|2364531005	endoglucanase-like [Dreissena polymorpha]	3	17.9	21.552
30.9378	gi|2364270408	fatty acid-binding protein type 2-like [Dreissena polymorpha]	8	63.4	14.237
22.5638	gi|2364504909	fatty acid-binding protein, liver-like [Dreissena polymorpha]	2	10.8	15.584
28.5735	gi|2364413665	serine protease inhibitor Cvsi-2-like [Dreissena polymorpha]	2	22.5	9.3355
23.6467	gi|2364331144	serine protease inhibitor dipetalogastin-like [Dreissena polymorpha]	2	32.7	10.674
28.5266	gi|2364548009	serine protease inhibitor dipetalogastin-like isoform X1 [Dreissena polymorpha]	7	33	19.65
